# Supplementary material for: Parkinsonism and dysautonomia with anti-CV2/CRMP5 associated paraneoplastic neurological syndromes mimicking multiple system atrophy: a case report
Source: BMC Neurol. 2021 Oct 26;21:408. doi: 10.1186/s12883-021-02448-6 (PMC8547084; doi:10.1186/s12883-021-02448-6)
Supplement: Supplementary file 1 — Additional file 1: Table 1. Clinical characteristics of anti-CV-2 related PNS presenting with Parkinsonism. [file 12883_2021_2448_MOESM1_ESM.xls]

## Sheet: table 1
Additional Table 1. Clinical characteristics of anti-CV-2 related PNS presenting with Parkinsonism.
Research	Time of report	Sex/Age	Clinical characteristics	Imaging	CSF	EEG	Anti-CV2-antibody	Tumors	Treatments	Outcomes
Yu et al.[1]	2001	M(n=2) F(n=1)	Recent-onset Parkinsonism
Tada et al.[6]	2016	M/72	Parkinsonism, dysarthria and constipation	Brain MRI: bilateral lesions in lenticular and caudate nuclei	Unremarkable		Serum and CSF	SCLC	Chemotherapy, Radiation therapy	No severe recurrence in 4 years and 1 month
Yap et al. [7]	2017	F/72	Parkinsonism, urinary urgency, hoarse voice	Brain MRI: leukoencephalopathy in small caudate nuclei 18FDG PET: caudate nuclei and putamina symmetric hypometabolism	Protein level: 629 mg/L	Intermittent slowing in the temporal regions	Serum	SCLC	Chemotherapy	Clinical improvement after 10 weeks
Cheng et al. [8]	2018	F/45	Increased sleep, involuntary trembling	Brain MRI: changes in bilateral basal ganglia-thalamus and brainstem MRS: decreased NAA peak in bilateral basal ganglia	Protein level: 600 mg/L	Spinous slow waves, sharp slow waves in temporal lobe	Serum and CSF	None	Dexamethasone	Clinical improvement after a year
Wu et al.[9]	2019	F/52	Parkinsonism, loss of taste	Brain MRI: leukoencephalopathy in bilateral basal ganglia MRS: decreased NAA peak in bilateral lateral ventricles	Unremarkable	Normal	Serum	Breast cancer	Surgery	Clinical improvement after 9 months
Boxes were left blank when data was unavailable.
