# Supplementary material for: Parkinsonism and dysautonomia with anti-CV2/CRMP5 associated paraneoplastic neurological syndromes mimicking multiple system atrophy: a case report
Source: BMC Neurol. 2021 Oct 26;21:408. doi: 10.1186/s12883-021-02448-6 (PMC8547084; doi:10.1186/s12883-021-02448-6)
Supplement: Supplementary file 2 — Additional file 2: Table 2. Summary of diseases manifested as Parkinsonism and dysautonomia. [file 12883_2021_2448_MOESM2_ESM.xls]

## Sheet: table 2
Additional Table 2. Summary of diseases manifested as Parkinsonism and dysautonomia.
Diseases		Typical symptoms*	Parkinsonism*	Dysautonomia*	Typical Examinations	Pathology	Therapy	Clinical outcomes
MSA-P		Dysautonomia with bilateral symmetrical Parkinsonism	Poorly levodopa responsive Parkinsonism, not pill-rolling rest tremor	ED, OH	MRI: putamen atrophy, hot-cross bun sign PET: putamen hypometabolism	α-synuclein in oligodendrocytes and neurons in the cerebellum, pons, and basal ganglia	Symptomatic therapy	Worsening of motor and nonmotor symptoms in 10 years, mostly died of cardiopulmonary complications
PD		Levodopa responsive asymmetric Parkinsonism	Levodopa responsive Parkinsonism, pill-rolling rest tremor	OH, sphincter dysfunction, sweating dysfunction	Midbrain sonography: hyperechogenicity MIBG scan: cardiac sympathetic denervation and decreased heart-to-mediastinum ratio	α-synuclein, Lewy bodies mainly in neurons in the substantia nigra	Dopaminergic therapy, symptomatic therapy	Worsening of motor symptoms in 20–30 years, mostly died of bedridden related complications
DLB		Progressive cognitive decline, recurrent visual hallucinations, Parkinsonism	Bilateral involvements, rare rest tremor	ED, OH, urinary symptoms, constipation	PET: basal ganglia and occipital lobe hypometabolism MIBG scan: low myocardial uptake Polysomnography: loss of atonia during REM sleep	α-synuclein, Lewy bodies in neurons distribute in cortex and brainstem	Symptomatic therapy	Survival from disease onset between 5.5 and 7.7 years, died of complications
FXTAS		Intention tremor, gait ataxia, Parkinsonism, executive dysfunction	Poorly levodopa responsive Parkinsonism	Urinary symptoms, bowel incontinence	Gene testing: premutation carriers of 55–200 CGG repeats in FMR1 MRI: global brain atrophy, cerebral and cerebellar white matter abnormalities	Enlarged inclusion-bearing astrocytes in white matter	Symptomatic treatment	Variable progressions of symptoms, rapid progressions in patients exposed to environmental toxins
SCA		Progressive ataxia, dysarthria, intentional tremor, slow scanning	Levodopa responsive Parkinsonism	Urinary symptoms, gastrointestinal symptoms	Gene testing: repeated amplification of CAG encoding glutamine in genes MRI: coralliform cerebellar atrophy and brainstem atrophy	Brainstem, cerebellum and spinal cord degeneration and atrophy	Physiotherapy, speech therapy, symptomatic treatment	Variable progressions depending on the type, needing a wheelchair 10–15 years after symptoms arise
Perry syndrome		Rapidly progressive Parkinsonism, depression/apathy, respiratory symptoms, weight loss	Levodopa responsive Parkinsonism	ED, OH, urinary frequency, constipation, anhidrosis	Gene testing: a mutation in the DCTN1 gene PET: frontotemporal and striatum hypometabolism	Neuronal loss and gliosis in the substantia nigra	Symptomatic treatment, levodopa	Mean survival of 5.5±2.5 years, died of respiratory failure/pneumonia
Wilson's disease		Liver disease, neuropsychiatric symptoms, multiple organ involvements	Variable response to levodopa	Cardiovascular symptoms	Gene testing: ATP7B gene mutation Laboratory tests: abnormal ceruloplasmin and copper levels in serum and urine MRI: the face of the giant panda pattern hyperintense lesions in the basal ganglia, characteristic giant panda face pattern	Liver biopsy: steatosis, cirrhosis, copper accumulation	Low copper-containing diet, penicillamine, liver transplantation	Variable prognosis depending on timely diagnosis and treatment, early detection leading to normal lifespan while untimely detection leading to death
Gaucher diseaserelated Parkinsonism		Hepatosplenomegaly, anemia, Parkinsonism, Executive dysfunction, cognitive impairment, dysautonomia	Levodopa responsive Parkinsonism	ED, constipation	Gene testing: GBA1 gene mutation, Laboratory tests: decreased Glucocerebrosidase activity in blood MIBG scan: cardiac sympathetic denervation	α-synuclein, Lewy bodies in the central and peripheral nervous system, loss of neurons in substantia nigra	Enzyme replacement therapy, genetic therapy, levodopa	Variable lifespan depending on different types, died of complications
Sjögren’s syndrome		Dryness of the mouth, eyes, wide variety of neurological symptoms	Poorly levodopa responsive Parkinsonism	Cardiovascular symptoms	Laboratory tests: autoantibodies to Ro/SS-A or La/SS-B antigens MRI: white matter abnormalities	Focal lymphocytic sialoadenitis in minor salivary glands	Immunotherapy, symptomatic treatment	Poor prognosis with malignant lymphoma, pulmonary fibrosis or glomerular damage
AIDS [10]		Cognitive decline, Parkinsonism, dysautonomia	Poorly levodopa responsive Parkinsonism	Urinary dysfunction with residual urine, constipation	Laboratory tests: 1.1×105 copies/mL of HIV viral load MRI: T2 hyper-intense lesions in the white matter MIBG scan: decreased heart-to-mediastinum ratio		Highly active antiretroviral therapy	Died of pneumonia 1 year after the final diagnosis
PNS	Anti-HU [11]	Bilateral Parkinsonism, dysautonomia, slowness of thought	Poorly levodopa responsive Parkinsonism	OH, urinary tract dysfunction, digestive pseudo-obstruction	Laboratory tests: positive anti-Hu antibodies in serum and CSF PET: excluded systemic dissemination of the disease	Transthoracic needle biopsy: thymoma	Surgery, radiotherapy, immunoglobulin, Dopaminergic therapy	Autonomic symptoms disappeared and motor symptoms relieved after 6 months
	Anti-CV2 (this case)	Bilateral Parkinsonism, dysautonomia, dysphonia	Poorly levodopa responsive Parkinsonism	OH, urinary symptoms	Laboratory tests: positive anti-CV2 antibodies in the CSF PET: left caudate nucleus and bilateral putamen hypometabolism		Immunoglobulin, levodopa	Symptoms relieved after immunoglobulin, died after 8 months
Systemic light chain amyloidosis[12]		Bilateral asymmetric Parkinsonism, dysautonomia, hypophonic voice and dysphagia	Poorly levodopa responsive Parkinsonism	OH, urinary incontinence, impotence, chronic diarrhea	Laboratory tests: serum and urine monoclonal λ light chains MIBG scan: reduced adrenergic cardiac binding	Abdominal fat aspirate: λ-light chain deposits	Melphalan, dexamethasone, symptomatic treatment	Motor symptoms relieved after 1 year and 7 months
* The columns could be regarded as red flags to differentiate the diseases from MSA-P and prompt diagnostic testing.
Boxes were left blank when data was unavailable.
